# Supplementary material for: Revisiting the Karyotypes of Alligators and Caimans (Crocodylia, Alligatoridae) after a Half-Century Delay: Bridging the Gap in the Chromosomal Evolution of Reptiles
Source: Cells. 2021 Jun 5;10(6):1397. doi: 10.3390/cells10061397 (PMC8228166; doi:10.3390/cells10061397)
Supplement: Supplementary file 1 [file cells-10-01397-s001.zip]

Archive with 1 entries (1 files):
- cells-1236511-supplementary.tif
